# Supplementary material for: Sensory nerve niche regulates mesenchymal stem cell homeostasis via FGF/mTOR/autophagy axis
Source: Nat Commun. 2023 Jan 20;14:344. doi: 10.1038/s41467-023-35977-4 (PMC9859800; doi:10.1038/s41467-023-35977-4)
Supplement: Supplementary file 6 — Source Data [file 41467_2023_35977_MOESM6_ESM.zip › Source Data.xlsx]

## Sheet: Figure1
	Dental pulp cavity %
Fig. 1h	RosaDTA	Advillin-CreER;RosaDTA
	36.33	17.51
	35.96	14.166
	36.87	13.05
	Distance of Dspp+ cell to cervical loop (μm)
Fig. 1i	RosaDTA	Advillin-CreER;RosaDTA
	192.26	26
	199.91	35.56
	190.12	31.83
	Notch movement (mm)
Fig. 1k	D3		D6		D14
	RosaDTA	Advillin-CreER;RosaDTA	RosaDTA	Advillin-CreER;RosaDTA	RosaDTA	Advillin-CreER;RosaDTA
	0.79	0.8	1.24	1.18	2.71	1.8
	0.81	0.76	1.21	1.1	2.72	1.84
	0.82	0.71	1.52	0.78	2.79	1.26
	% Gli1+ cell
Fig. 1m	RosaDTA	Advillin-CreER;RosaDTA;Gli1-LacZ
	17.213	7.184
	21.15	6.57
	16.755	7.863
	Number of nerve fibers/mm2
Fig. 1n	RosaDTA	Advillin-CreER;RosaDTA;Gli1-LacZ
	20	1
	18	0
	22	1

## Sheet: Figure3
	Nerve fibers/mm2
Fig. 3i	Sham	Denervation
	21	0
	19	0
	23	1
	% Gli1+
Fig. 3j	Sham	Denervation
	26.72	14.85
	25.03	10.84
	24.64	11.9
	% Gli1+
Fig. 3k	IgG mock	Anti-FGF1
	30.59	18.54
	27.19	20.9
	28.73	16.59
	Relative fluoresent intensity
Fig. 3l	mock shRNA	Fgf1-shRNA
	0.84709	0.315899
	1.13328	0.401911
	1.01964	0.329453
	Dental pulp cavity %
Fig. 3m	mock shRNA	Fgf1-shRNA
	34.46	26.75
	37.59	28.34
	35.35	25.67
	Distance of Dspp+ cell to cervical loop (μm)
Fig. 3n	mock shRNA	Fgf1-shRNA
	200	109.09
	186.37	114.54
	190.91	118.18
	% Gli1+
Fig. 3o	mock shRNA	Fgf1-shRNA
	24.42	14.43
	23.66	16.12
	25.45	15.85

## Sheet: Figure4
	Dental pulp cavity %
Fig. 4i	Fgfr1fl/fl	Gli1-CreER;Fgfr1fl/fl
	35.04	17.97
	34.56	19.15
	37.35	22.93
	Distance of Dspp+ cell to cervical loop (μm)
Fig. 4j	Fgfr1fl/fl	Gli1-CreER;Fgfr1fl/fl
	206.5	34.45
	195	35.56
	185.83	32.67
	Notch movement (mm)
Fig. 4l	D3		D6		D14
	Fgfr1fl/fl	Gli1-CreER;Fgfr1fl/fl	Fgfr1fl/fl	Gli1-CreER;Fgfr1fl/fl	Fgfr1fl/fl	Gli1-CreER;Fgfr1fl/fl
	0.85	0.68	1.22	1.05	3.05	2.17
	1.01	0.54	1.07	1.1	2.53	1.66
	0.89	0.88	1.15	1.13	2.86	1.84

## Sheet: Figure5
	% Gli1+ cell
Fig. 5e	Fgfr1fl/fl	Gli1-CreER;Fgfr1fl/fl;Gli1-LacZ
	27.845	15.909
	29.772	19.498
	28.747	17.787
	% Ki67+ TACs
Fig. 5j	Fgfr1fl/fl	Gli1-CreER;Fgfr1fl/fl
	27.686	15.754
	25.295	16.446
	25.824	13.267
	Overlap between Dspp+ and EdU+ cells (μm)
Fig. 5o	Fgfr1fl/fl	Gli1-CreER;Fgfr1fl/fl
	277.78	177.78
	248.15	185.19
	274.07	166.67
	% of tdTomato length
Fig. 5r	Gli1-CreER;tdTomato	Gli1-CreER;Fgfr1fl/fl;tdTomato
	95.282	76.263
	97.331	72.773
	92.185	71.787

## Sheet: Figure6
Fig. 6q	FGFR1/β-Actin		LC3II/LC3I		p-ULK1/β-Actin
	Fgfr1fl/fl	Gli1-CreER;Fgfr1fl/fl	Fgfr1fl/fl	Gli1-CreER;Fgfr1fl/fl	Fgfr1fl/fl	Gli1-CreER;Fgfr1fl/fl
	1.11598	0.0390487	0.931847	0.248785	1.04099	0.540842
	0.988517	0.0480028	1.07685	0.323179	0.990138	0.545813
	0.895498	0.0512776	0.991303	0.429249	0.968873	0.485813
Fig. 6r	p-mTOR/mTOR		p-P70S6K/P70S6K		pS6/S6
	Fgfr1fl/fl	Gli1-CreER;Fgfr1fl/fl	Fgfr1fl/fl	Gli1-CreER;Fgfr1fl/fl	Fgfr1fl/fl	Gli1-CreER;Fgfr1fl/fl
	0.882105	1.6758	0.899885	1.79741	1.03036	1.85813
	1.0979	2.00656	1.02589	1.59044	0.922869	1.72004
	1.02	2.26229	1.07422	1.86747	1.04678	1.81734
Fig. 6s	p-Akt/Akt		p-P38/P38		p-ERK/ERK		p-JNK/JNK
	Fgfr1fl/fl	Gli1-CreER;Fgfr1fl/fl	Fgfr1fl/fl	Gli1-CreER;Fgfr1fl/fl	Fgfr1fl/fl	Gli1-CreER;Fgfr1fl/fl	Fgfr1fl/fl	Gli1-CreER;Fgfr1fl/fl
	0.94481	0.875594	1.07113	0.9923	0.926279	0.498957	0.977722	0.314285
	0.948964	0.871096	1.01557	1.14459	0.969753	0.575486	1.01393	0.386889
	1.10623	1.02201	0.913308	0.863579	1.10397	0.621595	1.00834	0.384443
	P62		p-JNK
Fig. 6t	Fgfr1fl/fl	Gli1-CreER;Fgfr1fl/fl	Fgfr1fl/fl	Gli1-CreER;Fgfr1fl/fl
	1.15735	5.00847	0.896661	0.231571
	0.863099	4.49856	1.1678	0.318215
	0.979553	5.13498	0.935537	0.378247

## Sheet: Figure7
	Dental pulp cavity %
Fig. 7d	Fgfr1fl/fl	Gli1-CreER;Fgfr1fl/fl + Veh	Gli1-CreER;Fgfr1fl/fl + Rapamycin
	37.52	19.59	33.91
	35.25	19.96	28.8
	33.89	20.11	33.04
	Distance of Dspp+ cell to cervical loop (μm)
Fig. 7e	Fgfr1fl/fl	Gli1-CreER;Fgfr1fl/fl + Veh	Gli1-CreER;Fgfr1fl/fl + Rapamycin
	194.17	33.34	179.66
	202.22	36.61	175.56
	184.33	31.11	166.67
	% Gli1+ cell
Fig. 7g	Fgfr1fl/fl	Gli1-CreER;Fgfr1fl/fl;Gli1-LacZ + Veh	Gli1-CreER;Fgfr1fl/fl;Gli1-LacZ + Rapamycin
	27.714	12.267	26.803
	30.12	15.181	27.955
	27.419	16.476	30.227
	% Ki67+ TACs
Fig. 7i	Fgfr1fl/fl	Gli1-CreER;Fgfr1fl/fl + Veh	Gli1-CreER;Fgfr1fl/fl + Rapamycin
	32.0707	14.1673	23.9003
	29.5215	16.9492	22.3845
	32.9899	12.1961	24.2327

## Sheet: Supplementary Fig.1
	# of neurons (count)
Supplementary Fig. 1e	RosaDTA	Advillin-CreER;RosaDTA
	70	1
	76	2
	74	2
	Relative fluoresent intensity
Supplementary Fig. 1f	RosaDTA	Advillin-CreER;RosaDTA
	1.10806	0.380181
	0.832723	0.447614
	1.05922	0.41961
	Dental pulp cavity %
Supplementary Fig. 1j	RosaDTA	Advillin-CreER;RosaDTA
	36.14	22.88
	35.17	24.05
	34.69	22.59
	Distance of Dspp+ cell to cervical loop (μm)
Supplementary Fig. 1k	RosaDTA	Advillin-CreER;RosaDTA
	168.75	110
	175	112.5
	185.5	101.25

## Sheet: Supplementary Fig.4
	Growth length after clipping (mm)
Supplementary Fig.4i	D3		D5
	Fgfr1fl/fl	Gli1-CreER;Fgfr1fl/fl	Fgfr1fl/fl	Gli1-CreER;Fgfr1fl/fl
	1.7	1.17	2.22	1.41
	1.58	1.32	2.02	1.42
	1.61	1.04	1.95	1.53

## Sheet: Supplementary Fig.5
	Dental pulp cavity %
Supplementary Fig.5q	Fgfr1fl/fl	K14rtTA;tetO-Cre;Fgfr1fl/fl
	35.02	34.87
	36.84	33.41
	35.32	32.8
	Distance of Dspp+ cell to cervical loop (μm)
Supplementary Fig.5r	Fgfr1fl/fl	K14rtTA;tetO-Cre;Fgfr1fl/fl
	186.67	183.35
	191.66	187.78
	196.67	176.67
	Dental pulp cavity %
Supplementary Fig.5s	Fgfr2fl/fl	Gli1-CreER;Fgfr2fl/fl
	36.54	35.32
	34.71	34.05
	36.62	34.54
	Distance of Dspp+ cell to cervical loop (μm)
Supplementary Fig.5t	Fgfr2fl/fl	Gli1-CreER;Fgfr2fl/fl
	198.33	193.33
	181.67	177.83
	173.33	180.1

## Sheet: Supplementary Fig.6
		% Ki67+ TACs
Supplementary Fig.6e	Fgfr1fl/fl	Gli1-CreER;Fgfr1fl/fl
	26.593	25.224
	24.374	27.986
	26.391	29.576
	% Gli1+ cell
Supplementary Fig.6l	Fgfr1fl/fl	Gli1-CreER;Fgfr1fl/fl;Gli1-LacZ
	26.264	15.549
	29.052	17.699
	30.215	16.671
	‰ of TUNEL+ cells
Supplementary Fig.6m	Fgfr1fl/fl	Gli1-CreER;Fgfr1fl/fl;Gli1-LacZ
	0.137	0.985
	0.135	1.243
	0.115	1.027
	% of Dspp+ cells
Supplementary Fig.6r			MM
	Fgfr1fl/fl	Gli1-CreER;Fgfr1fl/fl	Fgfr1fl/fl	Gli1-CreER;Fgfr1fl/fl
	1.96	2.13	33.49	12.5
	1.79	2.38	25	15
	2.04	1.9	38.89	8.33
	Migration distance /day(μm)
Supplementary Fig.6y	Fgfr1fl/fl	Gli1-CreER;Fgfr1fl/fl
	286.667	248
	301.333	250.667
	289.333	249.333
	Dentin deposition (μm)
Supplementary Fig.6z	Fgfr1fl/fl	Gli1-CreER;Fgfr1fl/fl
	40	73.33
	40	70
	33.33	86.67

[truncated: 1 more sheets: Supplementary Fig.S8]
